# Supplementary material for: ‘I Was Present but I Was Absent’: Perceptions and Experiences of the Non-Medical Use of Prescription or over the Counter Medication among Employed South African Women
Source: Int J Environ Res Public Health. 2022 Jun 10;19(12):7151. doi: 10.3390/ijerph19127151 (PMC9222615; doi:10.3390/ijerph19127151)
Supplement: Supplementary file 1 [file ijerph-19-07151-s001.zip]

Archive with 1 entries (1 files):
- ijerph-1757724-supplementary.pdf
